# Supplementary material for: Electrodeposition of the MnO2 on the Ag/Au Core–Shell Nanowire and Its Application to the Flexible Supercapacitor
Source: Materials (Basel). 2021 Jul 14;14(14):3934. doi: 10.3390/ma14143934 (PMC8303347; doi:10.3390/ma14143934)
Supplement: Supplementary file 1 [file materials-14-03934-s001.zip]

Archive with 1 entries (1 files):
- materials-1281663-supplementary.pdf
